# Supplementary material for: Reactivity of Z-3-Hexenal with Amino Groups Provides a Potential Mechanism for Its Direct Effects on Insect Herbivores
Source: Insects. 2025 May 31;16(6):582. doi: 10.3390/insects16060582 (PMC12193613; doi:10.3390/insects16060582)
Supplement: Supplementary file 1 [file insects-16-00582-s001.zip]

Archive with 1 entries (1 files):
- insects-3638955-supplementary.pdf
